# Supplementary material for: Effects of capture on acute and long-term reflex impairment, survival, and health of a deepwater fish: Shortspine thornyhead (Sebastolobus alaskanus)
Source: PLoS One. 2022 Oct 13;17(10):e0276132. doi: 10.1371/journal.pone.0276132 (PMC9560154; doi:10.1371/journal.pone.0276132)
Supplement: S1 Data — (XLSX) [file pone.0276132.s001.xlsx]

## Sheet: vestib.ocular
lab						deck
FishID	No	Yes	treat		spp	FishID	No	Yes	treat
6			On Boat		SST	6		1	On Boat
9			On Boat		SST	9	1		On Boat
32			On Boat		SST	32		1	On Boat
4		1	SST1		SST	4		1	SST1
31		1	SST1		SST	31		1	SST1
42	1		SST1		SST	42	1		SST1
43		1	SST1		SST	43	1		SST1
2		1	SST2		SST	2	1		SST2
3		1	SST2		SST	3		1	SST2
30		1	SST2		SST	30		1	SST2
36	1		SST2		SST	36		1	SST2
11		1	SST3		SST	11		1	SST3
39		1	SST3		SST	39		1	SST3
40		1	SST3		SST	40	1		SST3
44		1	SST3		SST	44	1		SST3
45		1	SST3		SST	45	1		SST3
1		1	SST4		SST	1	1		SST4
8		1	SST4		SST	8		1	SST4
10		1	SST4		SST	10	1		SST4
37		1	SST4		SST	37	1		SST4
41		1	SST4		SST	41	1		SST4
												2.33333

## Sheet: gag
lab					deck
FishID	Yes	treat		spp	FishID	No	Yes	treat
6		On Boat		SST	6		1	On Boat
9		On Boat		SST	9	1		On Boat
32		On Boat		SST	32		1	On Boat
4	1	SST1		SST	4		1	SST1
31	1	SST1		SST	31		1	SST1
42	1	SST1		SST	42		1	SST1
43	1	SST1		SST	43		1	SST1
2	1	SST2		SST	2		1	SST2
3	1	SST2		SST	3		1	SST2
30	1	SST2		SST	30		1	SST2
36	1	SST2		SST	36		1	SST2
11	1	SST3		SST	11		1	SST3
39	1	SST3		SST	39		1	SST3
40	1	SST3		SST	40		1	SST3
44	1	SST3		SST	44		1	SST3
45	1	SST3		SST	45		1	SST3
1	1	SST4		SST	1		1	SST4
8	1	SST4		SST	8		1	SST4
10	1	SST4		SST	10		1	SST4
37	1	SST4		SST	37		1	SST4
41	1	SST4		SST	41		1	SST4

## Sheet: operculum flare
lab					deck
FishID	Yes	treat		spp	FishID	No	Yes	treat
6	1	On Boat		SST	6		1	On Boat
9	1	On Boat		SST	9	1		On Boat
32	1	On Boat		SST	32		1	On Boat
4	1	SST1		SST	4		1	SST1
31	1	SST1		SST	31		1	SST1
42	1	SST1		SST	42		1	SST1
43	1	SST1		SST	43		1	SST1
2	1	SST2		SST	2		1	SST2
3	1	SST2		SST	3		1	SST2
30	1	SST2		SST	30		1	SST2
36	1	SST2		SST	36		1	SST2
11	1	SST3		SST	11		1	SST3
39	1	SST3		SST	39		1	SST3
40	1	SST3		SST	40		1	SST3
44	1	SST3		SST	44		1	SST3
45	1	SST3		SST	45		1	SST3
1	1	SST4		SST	1		1	SST4
8	1	SST4		SST	8		1	SST4
10	1	SST4		SST	10		1	SST4
37	1	SST4		SST	37		1	SST4
41	1	SST4		SST	41		1	SST4

## Sheet: Vibration
						deck
FishID	No	Yes	treat		spp	FishID	No	Yes	treat
6			On Boat		SST	6	1		On Boat
9			On Boat		SST	9	1		On Boat
32			On Boat		SST	32	1		On Boat
4	1		SST1		SST	4		1	SST1
31		1	SST1		SST	31	1		SST1
42	1		SST1		SST	42	1		SST1
43		1	SST1		SST	43	1		SST1
2		1	SST2		SST	2		1	SST2
3		1	SST2		SST	3	1		SST2
30		1	SST2		SST	30	1		SST2
36	1		SST2		SST	36	1		SST2
11		1	SST3		SST	11	1		SST3
39		1	SST3		SST	39		1	SST3
40	1		SST3		SST	40	1		SST3
44	1		SST3		SST	44	1		SST3
45		1	SST3		SST	45	1		SST3
1		1	SST4		SST	1	1		SST4
8	1		SST4		SST	8	1		SST4
10	1		SST4		SST	10		1	SST4
37		1	SST4		SST	37		1	SST4
41	1		SST4		SST	41	1		SST4

## Sheet: tail grab
					deck
													Red = deck tail
													tables = sound lab
FishID	Yes	treat		soo	FishID	No	Subdued	Yes	treat				bold/und = deck flip
6		On Boat		SST	6			1	On Boat
9		On Boat		SST	9			1	On Boat
32		On Boat		SST	32			1	On Boat
4	1	SST1		SST	4			1	SST1
31	1	SST1		SST	31			1	SST1
42	1	SST1		SST	42			1	SST1
43	1	SST1		SST	43			1	SST1
2	1	SST2		SST	2			1	SST2
3	1	SST2		SST	3			1	SST2
30	1	SST2		SST	30			1	SST2
36	1	SST2		SST	36			1	SST2
11	1	SST3		SST	11			1	SST3
39	1	SST3		SST	39			1	SST3
40	1	SST3		SST	40			1	SST3
44	1	SST3		SST	44			1	SST3
45	1	SST3		SST	45			1	SST3
1	1	SST4		SST	1			1	SST4
8	1	SST4		SST	8			1	SST4
10	1	SST4		SST	10			1	SST4
37	1	SST4		SST	37			1	SST4
41	1	SST4		SST	41			1	SST4

## Sheet: flip
LAB					DECK
FishID	Yes	treament		spp	FishID	Delayed	No	Slow	Yes	Grand Total	treament
6		On Boat		SST	6				1	1	On Boat
9		On Boat		SST	9				1	1	On Boat
32		On Boat		SST	32			1		1	On Boat
4	1	SST1		SST	4	1				1	SST1
31	1	SST1		SST	31		1			1	SST1
42	1	SST1		SST	42		1			1	SST1
43	1	SST1		SST	43		1			1	SST1
2	1	SST2		SST	2				1	1	SST2
3	1	SST2		SST	3				1	1	SST2
30	1	SST2		SST	30				1	1	SST2
36	1	SST2		SST	36		1			1	SST2
11	1	SST3		SST	11				1	1	SST3
39	1	SST3		SST	39				1	1	SST3
40	1	SST3		SST	40		1			1	SST3
44	1	SST3		SST	44		1			1	SST3
45	1	SST3		SST	45		1			1	SST3
1	1	SST4		SST	1				1	1	SST4
8	1	SST4		SST	8		1			1	SST4
10	1	SST4		SST	10			1		1	SST4
37	1	SST4		SST	37	1				1	SST4
41	1	SST4		SST	41				1	1	SST4

## Sheet: specimen_treatment
Fish ID	Species	Tag Number	Necropsy Date	Capture Date	Haul	Treatment Group
1	SST	RT450	2019-08-12	2019-06-29	1	SST4
2	SST	RT449	2019-07-18	2019-06-29	1	SST2
3	SST	900	2019-07-18	2019-06-30	2	SST2
4	SST	899	2019-07-11	2019-06-30	2	SST1
6	SST	AB93851	2019-07-02	2019-07-01	3	On Boat
8	SST	AB93852	2019-08-12	2019-07-01	3	SST4
9	SST	AB93853	2019-07-02	2019-07-01	3	On Boat
10	SST	AB93854	2019-08-12	2019-07-01	3	SST4
11	SST	AB93855	2019-07-29	2019-07-01	3	SST3
30	SST	AB93857	2019-07-18	2019-07-01	4	SST2
31	SST	AB93858	2019-07-11	2019-07-01	4	SST1
32	SST	AB93859	2019-07-02	2019-07-01	4	On Boat
36	SST	AB93860	2019-07-18	2019-07-01	4	SST2
37	SST	AB93861	2019-08-12	2019-07-01	4	SST4
39	SST	AB93862	2019-07-29	2019-07-01	4	SST3
40	SST	AB93863	2019-07-29	2019-07-01	4	SST3
41	SST	AB93864	2019-08-12	2019-07-01	4	SST4
42	SST	AB93865	2019-07-11	2019-07-01	4	SST1
43	SST	AB93866	2019-07-11	2019-07-01	4	SST1
44	SST	AB93867	2019-07-29	2019-07-01	4	SST3
45	SST	AB93868	2019-07-29	2019-07-01	4	SST3
